# Supplementary material for: An engineered genetic circuit for lactose intolerance alleviation
Source: BMC Biol. 2021 Jul 5;19:137. doi: 10.1186/s12915-021-01070-9 (PMC8259030; doi:10.1186/s12915-021-01070-9)
Supplement: Supplementary file 1 — Additional file 1 Table S1 to S9. Detailed data of results. Table S1: Detailed sequences of all the parts of our designed circuits; Table S2: Raw data for the fluorescence measurement of the protein & promoter; Table S3: Raw data for the fluorescence measurement of the protein & protein interaction of CIII & CII; Table S4: Parameters for tri-stable circuit modelling; Table S5: The variation of pH, β-galactosidase activity and l-lactate dehydrogenase activity in in vitro experiment to confirm the functionality of the circuit; Table S6: The variation of pH of the mice colon in the in vivo experiment to confirm the functionality of the circuit; Table S7: The variation of the β-galactosidase of the mice feces in the in vivo experiment to confirm the functionality of the circuit. Table S8: The experiment design and fecal sample collection of the 21-days in vivo experiment to detect the variation of mice gut microbiota; Table S9: The mean abundance of ASVs in the network and their taxonomic annotations. [file 12915_2021_1070_MOESM1_ESM.xlsx]

## Sheet: Table S1
Table S1 Detailed sequences of all the parts of our designed circuits.
The name, the sequence and the sequence length of each part are listed.
Part	Sequence	Length (bp)	Origin
placm	GTCTCACTGGTGAAAAGAAAAACCACCCTGGCGCCCAATACGCAAACCGCCTCTCCCCGCGCGTTGGCCGATTCATTAATGCAGCTGGCACGACAGGTTTCCCGACTGGAAAGCGGGCAGTGAGCGCAACGCAATTCCACGCTGTATCCGATGTCAGTAGGCACCCCAGGCTTTACACTTTATGCTTCCGGCTCGTATGTTGTGTGGAATTGTGAGCGGATAACAATTTCACACAGGAAACAGCT	245	http://parts.igem.org/Part:BBa_M36138
patp2	AGTGTCCGTGCTGGGAAACTGGCGGGGAACTTTTAGAGATAACCCTCCGAATTGCTGGCAAATTTCTGATGAAATTTCTCCGCGAAGCCCACATGAACTACCCCCGTTTACCCTCAAAATAAGCCCTGTGACACACATAACACCCCCTAATCGTACCCGCTCACACGCTATTTTCGAGGTGTGGTTCGCCTTCGGAAACGAATGCCCCCGCCCCACTTGGATAAAAGACGAATTCACCTGTTAGTCTATAACGCGGGTTGAACCGAGAAACCCCTCAAGGCAGCAGACAATAGCCGCAAGGGGTTTTGCGGAGCACGTCCCCTGTGATCGTTGCGCTGATGTGCGACGGAGTCCGAAAGAGGAGAAATACTAG	373	http://parts.igem.org/Part:BBa_K1675008
lldD	ATGATTATTTCCGCAGCCAGCGATTATCGCGCCGCAGCGCAACGCATTCTGCCGCCGTTCCTGTTCCACTATATGGATGGTGGTGCATATTCTGAATACACGCTGCGCCGCAACGTGGAAGATTTGTCAGAAGTGGCGCTGCGCCAGCGTATTCTGAAAAACATGTCCGACTTAAGCCTGGAAACGACGCTGTTTAATGAGAAATTGTCGATGCCGGTGGCACTGGCTCCGGTGGGTTTGTGTGGCATGTATGCGCGTCGTGGCGAAGTTCAGGCAGCCAAAGCGGCGGACGCGCATGGTATTCCGTTTACTCTCTCGACGGTTTCCGTTTGCCCGATTGAAGAAGTCGCGCCAGCCATCAAGCGCCCAATGTGGTTCCAGCTTTATGTACTGCGCGAT…	1191	https://www.ncbi.nlm.nih.gov/gene/948121
lacz	ATGACCATGATTACGGATTCACTGGCCGTCGTTTTACAACGTCGTGACTGGGAAAACCCTGGCGTTACCCAACTTAATCGCCTTGCAGCACATCCCCCTTTCGCCAGCTGGCGTAATAGCGAAGAGGCCCGCACCGATCGCCCTTCCCAACAGTTGCGCAGCCTGAATGGCGAATGGCGCTTTGCCTGGTTTCCGGCACCAGAAGCGGTGCCGGAAAGCTGGCTGGAGTGCGATCTTCCTGAGGCCGATACTGTCGTCGTCCCCTCAAACTGGCAGATGCACGGTTACGATGCGCCCATCTACACCAACGTGACCTATCCCATTACGGTCAATCCGCCGTTTGTTCCCACGGAGAATCCGACGGGTTGTTACTCGCTCACATTTAATGTTGATGAAAGC…	3075	http://www.ncbi.nlm.nih.gov/gene/945006
cI	ATGAGCACAAAAAAGAAACCATTAACACAAGAGCAGCTTGAGGACGCACGTCGCCTTAAAGCAATTTATGAAAAAAAGAAAAATGAACTTGGCTTATCCCAGGAATCTGTCGCAGACAAGATGGGGATGGGGCAGTCAGGCGTTGGTGCTTTATTTAATGGCATCAATGCATTAAATGCTTATAACGCCGCATTGCTTGCAAAAATTCTCAAAGTTAGCGTTGAAGAATTTAGCCCTTCAATCGCCAGAGAAATCTACGAGATGTATGAAGCGGTTAGTATGCAGCCGTCACTTAGAAGTGAGTATGAGTACCCTGTTTTTTCTCATGTTCAGGCAGGGATGTTCTCACCTGAGCTTAGAACCTTTACCAAAGGTGATGCGGAGAGATGGGTAAGCACA…	714
cII	ATGGTTCGTGCAAACAAACGCAACGAGGCTCTACGAATCGAGAGTGCGTTGCTTAACAAAATCGCAATGCTTGGAACTGAGAAGACAGCGGAAGCTGTGGGCGTTGATAAGTCGCAGATCAGCAGGTGGAAGAGGGACTGGATTCCAAAGTTCTCAATGCTGCTTGCTGTTCTTGAATGGGGGGTCGTTGACGACGACATGGCTCGATTGGCGCGACAAGTTGCTGCGATTCTCACCAATAAAAAACGCCCGGCGGCAACCGAGCGTTCTGAACAAATCCAGATGGAGTTCTGA	294
cIII	ATGCAATATGCCATTGCAGGGTGGCCTGTTGCTGGCTGCCCTTCCGAATCTTTACTTGAACGAATCACCCGTAAATTACGTGACGGATGGAAACGCCTTATCGACATACTTAATCAGCCAGGAGTCCCAAAGAATGGATCAAACACTTATGGCTATCCAGACTAA	165
cro	ATGAAAGCGTATTGGGACTCTTTAACCAAAGAACAGCAGGGCGAGTTGGCCGGAAAAGTTGGCTCAACACCTGGCTACTTACGGCTGGTTTTCAATGGCTATAAAAAAGCCAGTTTTGTGCTGGCTAAAAAACTTGAGCAATACACATCAGGTGCAATTACGAAATCTGACTTAAGACCGGATATCTATCCGAAAGATTAG	201
pRE	AGAGCCTCGTTGCGTTTGTTTGCACGAACCATATGTAAGTATTTCCTTAGAT	52
pR	AAATCTATCACCGCAAGGGATAAATATCTAACACCGTGCGTGTTGACTATTTTACCTCTGGCGGTGATAATGGTTGCATGTACTAAGGAGGTTG	94
pRM	TACGTTAAATCTATCACCGCAAGGGATAAATATCTAACACCGTGCGTGTTGACTATTTTACCTCTGGCGGTGATAATGGTTGCA	84

## Sheet: Table S2
Table S2 Raw data for the fluorescence measurement of the protein & promoter interaction including cII & pRE, cI & pR, and cro & pRM.
The detailed information of the instrument is listed together with formula and process of the relative fluorescence calculation.
a) Raw data for cII & pRE interaction									b) Raw data for cI & pR interaction									c) Raw data for cro & pRM interaction
Instrument type	Synergy H1								Instrument	Synergy H1								Instrument type	Synergy H1
Series number	140129F									140129F								Series number	140129F
Plate type	96 WELL PLATE								Plate type	96 WELL PLATE								Plate type	96 WELL PLATE
Detection	OD absorbance, End-point								Detection	OD absorbance, End-point								Detection	OD absorbance, End-point
	Random									Random									Random
	Wavelength: 600nm									Wavelength: 600nm									Wavelength: 600nm
	Rate:Normal, Delay: 100 msec, Detection value/points: 8									Rate:Normal, Delay: 100 msec, Detection value/points: 8									Rate:Normal, Delay: 100 msec, Detection value/points: 8
Result									Result									Result
Time	1	2	3	4	5	6			Time	1	2	3	4	5	6			Time	1	2	3	4	5	6
A (4h)	0.406	0.434	0.406	0.571	0.594	0.63			A (4h)	0.498	0.653	0.628	0.41	0.554	0.502			A (4h)	0.441	0.509	0.491	0.381	0.412	0.377
B (3h)	0.403	0.397	0.492	0.314	0.513	0.585			B (3h)	0.564	0.582	0.584	0.535	0.509	0.47			B (3h)	0.48	0.5	0.457	0.375	0.394	0.407
C (2h)	0.279	0.376	0.406	0.544	0.567	0.604			C (2h)	0.559	0.506	0.51	0.486	0.493	0.415			C (2h)	0.485	0.519	0.544	0.389	0.405	0.404
D (1h)	0.405	0.424	0.422	0.597	0.589	0.616			D (1h)	0.497	0.464	0.246	0.418	0.458	0.202			D (1h)	0.485	0.512	0.491	0.393	0.417	0.401
E (0)	0.401	0.431	0.432	0.619	0.61	0.615			E (0)	0.332	0.313	0.322	0.321	0.364	0.314			E (0)	0.489	0.521	0.513	0.42	0.426	0.426
F									F									F (Blank)	0.05	0.051	0.053	0.053	0.057	0.054	Mean 0.053
G									G									G
H (Blank)	0.057	0.05	0.049	0.053	0.048	0.052	Mean 0.052		H (Blank)	0.052	0.053	0.052	0.048	0.054	0.054	Mean 0.052		H
Plate type	96 WELL PLATE								Plate type	96 WELL PLATE								Plate type	96 WELL PLATE
Temperature setting	Off								Temperature setting	Off								Temperature setting	Off
Detection	Fluorescence, End-point								Detection	Fluorescence, End-point								Detection	Fluorescence, End-point
	Random									Random									Random
	Optical filer 1									Optical filer 1									Optical filer 1
	Excitation: 485nm, Emmision: 520nm									Excitation: 485nm, Emmision: 520nm									Excitation: 485nm, Emmision: 520nm
	Optical component: TOP, Gain: 100									Optical component: TOP, Gain: 100									Optical component: TOP, Gain: 100
	Light source: Xexon flash, Energy: High									Light source: Xexon flash, Energy: High									Light source: Xexon flash, Energy: High
	Rate: Normal, Delay: 100 msec, Detection value/Point: 10									Rate: Normal, Delay: 100 msec, Detection value/Point: 10									Rate: Normal, Delay: 100 msec, Detection value/Point: 10
	Detection height: 7 mm									Detection height: 7 mm									Detection height: 7 mm
Result									Result									Result
Time	1	2	3	4	5	6			Time	1	2	3	4	5	6			Time	1	2	3	4	5	6
A (4h)	39901	40738.3	41274.1	42226.2	44021.1	46205.8			A (4h)	34337	33478	34121	42374	43575	36457			A (4h)	27440.9	28658.5	29521.6	30999.4	33631.9	30539.7
B (3h)	38079.8	33610.8	50036.9	22418.2	39460.6	45232.6			B (3h)	31967	31446	32222	41528	39695	35832			B (3h)	30398.6	31808.6	29637.6	29732.4	31369.8	32906
C (2h)	21772.1	30296.6	37164.6	42680.1	44790.9	47618.9			C (2h)	17753	17457	17385	20173	22435	18332			C (2h)	31312.2	34095	35856.2	28815.2	30292.2	30021.6
D (1h)	29743.6	30096.5	35632.7	44571.9	43724	45756.5			D (1h)	12489	12636	12834	15047	14837	13193			D (1h)	37169.2	36430.6	36531.3	28440.4	30722.9	29470
E (0)	28898.1	29434.3	33827.1	45222.8	43945	44607.2			E (0)	852	850	821	949	916	856			E (0)	36919.5	36430.5	37996	29024	29851.9	29842.7
F									F									F (Blank)	292	321	293	270	268	273	Mean 286.17
G									G									G
H (Blank)	290	331	310	283	349	295	Mean 309.67		H (Blank)	154	197	160	190	140	181	Mean 170.33		H
Calculation									Calculation									Calculation
Relative fluorescence	Formula: Rf=(Fluorescence-Blank)/(OD-Blank)								Relative fluorescence	Formula: Rf=(Fluorescence-Blank)/(OD-Blank)								Relative fluorescence	Formula: Rf=(Fluorescence-Blank)/(OD-Blank)
Time	1	2	3	4	5	6			Time	1	2	3	4	5	6			Time	1	2	3	4	5	6
A (4h)	111682	105696	115556	80686.3	80574.1	79336.5			A (4h)	76644.4	55483	58926.2	118060	86439.8	80698.8			A (4h)	69986.4	62220	66747.5	93637.8	92885	93375.1
B (3h)	107454	96385.4	112888	84222.9	84834.1	84204.3			B (3h)	62168.2	59096.4	60306.7	85719.5	86515	85452.6			B (3h)	70520.8	70520	72652.1	91448	91154.3	92146.4
C (2h)	94340.5	92409.6	103963	86031.2	86287.5	85627.5			C (2h)	34723.9	38110.5	37603.9	46116.7	50517.9	50045.5			C (2h)	71819.6	72551.1	72444.1	84907.7	85244.4	84716.3
D (1h)	83264.2	79964.6	95338.9	81140.7	80770.8	80508.1			D (1h)	27705.3	30280.3	65390.8	40639.8	36119.7	86940.7			D (1h)	85377.3	78746.1	82751.5	82806.6	83617.5	83861.6
E (0)	81798	76744.8	88088	79142.2	78129.5	78611.4			E (0)	2440.56	2606.87	2412.41	2901.46	2392.97	2616.54			E (0)	84021.5	77231.5	81978	78304.8	79264.8	79239.9
Time	Average	STDEV		Average	STDEV				Time	Average	STDEV		Average	STDEV				Time	Average	STDEV		Average	STDEV
A (4h)	110978	4967.5		80199	749.024				A (4h)	63684.6	11354.9		95066.3	20119.3				A (4h)	66318	3900.95		93299.3	382.102
B (3h)	105576	8410.2		84420.4	358.374				B (3h)	60523.8	1547.34		85895.7	552.687				B (3h)	71231	1230.72		91582.9	509.636
C (2h)	96904.4	6188.77		85982.1	332.734				C (2h)	36812.8	1826.67		48893.3	2416.2				C (2h)	72271.6	395.079		84956.2	267.367
D (1h)	86189.2	8093.74		80806.5	317.804				D (1h)	41125.5	21053.8		54566.7	28127.7				D (1h)	82291.6	3339.45		83428.6	552.284
E (0)	82210.2	5682.82		78627.7	506.525				E (0)	2486.61	105.093		2636.99	254.86				E (0)	81077	3483.51		78936.5	547.23
	cII			pRE						cI			pR						Cro			pRM

## Sheet: Table S3
Table S3 Raw data for the fluorescence measurement of the protein & protein interaction of CIII & CII.
The detailed information of the instrument is listed together with formula and process of the relative fluorescence calculation.
Raw data for cIII & cII interaction
Instrument type	Synergy H1
Series number	140129F
Plate type	96 WELL PLATE
Detection	OD absorbance, End-point
	Random
	Wavelength: 600nm
	Rate:Normal, Delay: 100 msec, Detection value/points: 8
Result
Time	1	2	3	4	5	6	7	8	9
A (4h)	0.26	0.248	0.28	0.255	0.253	0.266	0.248	0.28	0.255
B (3h)	0.219	0.272	0.267	0.266	0.278	0.263	0.262	0.264	0.265
C (2h)	0.255	0.261	0.28	0.278	0.312	0.285	0.269	0.273	0.282
D (1h)	0.253	0.263	0.269	0.266	0.276	0.268	0.261	0.281	0.279
E (0)	0.269	0.31	0.293	0.215	0.294	0.286	0.254	0.238	0.249
F
G
H (Blank)	0.05	0.07	0.048	0.049	0.052	0.051				Mean 0.533
Plate type	96 WELL PLATE
Temperature setting	Off
Detection	Fluorescence, End-point
	Random
	Optical filer 1
	Excitation: 485nm, Emmision: 520nm
	Optical component: TOP, Gain: 100
	Light source: Xexon flash, Energy: High
	Rate: Normal, Delay: 100 msec, Detection value/Point: 10
	Detection height: 7 mm
Result
Time	1	2	3	4	5	6	7	8	9
A (4h)	39295	37122	36914	7255	6384	5544	12901	13879	12590
B (3h)	8338	7284	9599	5478	4633	5984	7937	8072	7581
C (2h)	3723	3837	3550	4201	4756	6111	5249	5648	5937
D (1h)	3752	4637	3706	3960	3916	4034	4324	5047	4832
E (0)	4015	5259	3935	3650	4002	4018	3507	3641	3892
F
G
H (Blank)	72	48	60	56	49	77				Mean 60.33
Calculation
Relative fluorescence	Formula: Rf=(Fluorescence-Blank)/(OD-Blank)
Time	1	2	3	4	5	6	7	8	9
A (4h)	189845	190385	162590	35676	31671.1	25785.3	65962.3	60964.7	62130.6
B (3h)	49965.8	33035.1	44642.7	25474.9	20353.1	28252.8	37747.6	38030.1	35530.7
C (2h)	18162	18186.2	15395.6	18430.3	18153.4	26118	24058.7	25437	25699.7
D (1h)	18489.1	21828.3	16904.2	18337	17315.9	18510.9	20531.3	21903.4	21144.8
E (0)	18336.9	20254.5	16166.9	22204.1	16378.1	17010	17176.1	19389.9	19582.6
Time	Average	STDEV		Average	STDEV		Average	STDEV
A (4h)	180940	15894.2		31044.1	4975.1		63019.2	16895.9
B (3h)	42547.9	8657.59		24693.6	4007.37		37102.8	7434.36
C (2h)	17247.9	1604.21		20900.5	4520.57		25065.2	2905
D (1h)	19073.9	2513.6		18054.6	645.62		21193.1	1656.76
E (0)	18252.8	2045.12		18530.8	3196.88		18716.2	1337.26
	CIII-CIII-CII			pRE			CII-pRE

## Sheet: Table S4
Table S4 Parameters for tri-stable circuit modeling.
The description, the value, and the source of each parameter are listed.
Parameter	Description	Value	Source
trc pulse1	rate of pulse1 transcription	-	estimated
trc pulse2	rate of pulse2 transcription	-	estimated
copynum	copy number of plasmid	50	estimated
trl CⅠ	rate of CⅠ translation	0.05	estimated
trl CⅡ	rate of CⅡ translation	0.2	estimated
trl CⅢ	rate of CⅢ translation	0.3	estimated
trl mCro	rate of Cro translation	0.6	estimated
trl Gene_of_interset_1	rate of Gene_of_interset_1 translation	1	estimated
trl Gene_of_interset_2	rate of Gene_of_interset_2 translation	1	estimated
deg mCⅠ	rate of mCⅠ degradation	0.5	estimated
deg mCⅡ	rate of mCⅡ degradation	3.7	estimated
deg mCⅢ	rate of mCⅢ degradation	2.5	estimated
deg mCro	rate of mCro degradation	3.65	estimated
deg mGene_of_interset_1	rate of mGene_of_interset_1 degradation	5.7	estimated
deg mGene_of_interset_2	rate of mGene_of_interset_2 degradation	0.5	estimated
deg CⅠ	rate of CⅠ degradation	0.03	estimated
deg CⅡ	rate of CⅡ degradation	0.74	estimated
deg CⅢ	rate of CⅢ degradation	0.5	estimated
deg Cro	rate of Cro degradation	0.5	estimated
deg Gene_of_interset_1	rate of Gene_of_interset_1 degradation	1	estimated
deg Gene_of_interset_1	rate of Gene_of_interset_2 degradation	1	estimated
Vmax mCⅡ	maximum transcription rate of promoter pRE	0.2	estimated
Vmax mCⅢ	maximum transcription rate of promoter pR	0.15	estimated
Vmax mCro	maximum transcription rate of promoter pRE	0.2	estimated
Vmax mgene_of_ineterest_1	maximum transcription rate of promoter pR	5	estimated
Vmax mgene_of_ineterest_2	maximum transcription rate of promoter pRM	5	estimated
KmCⅡ	apparent association constant for CⅠ binding with pRE	0.3	estimated
KmCⅠ2	apparent association constant for CⅠ2 binding with pR	0.5	estimated
KmCro	apparent association constant for Cro binding with pRM	0.025	estimated
K1	CI dimerization reaction constant	0.05	estimated
K2	CI dimerization reaction constant	0.6	estimated
VcⅡmax	maxinum rate of Ftsh break down CⅡ	2.4	estimated
VcⅢmax	maxinum rate of Ftsh break down CⅢ	2.5	estimated
KCⅡ	Michaelis-Menten constant of FtsH breaks down CⅡ	1.5	estimated
KmCⅢ	Michaelis-Menten constant of FtsH breaks down CⅢ	1	estimated
τ1	time for CⅠ2 binding with promoter pR	1	estimated
τ2	time for CⅡ activating promoter pRE	1	estimated
τ3	time for CⅡ activating promoter pRE	1	estimated
τ4	time for Cro binding with promoter pRM	1	estimated
τ5	time for CⅠ2 binding with promoter pR（Gene）	1	estimated

## Sheet: Table S5
Table S5 The variation of pH, β-galactosidase activity and l-lactate dehydrogenase activity in the in vitro experiment to confirm the functionality of the circuit.
Three pH sets were initially set with three different pH levels including 4.5 (pH set I), 5.3 (pH set II), 6.3 (pH set III). Each pH set contains three groups including blank group, control group and test group.
The blank group was the Luria-Bertani (LB) broth medium without bacteria administration. The control group was the LB broth medium administrated with the BL21: pETDuet1-0. The test group was was the LB broth medium administrated with the BL21: pETDuet1-1.
a) pH variation
pH set	Group	0h			2h			4h			6h			8h			10h			12h
I	blank	4.55	4.52	4.53	4.57	4.55	4.54	4.56	4.55	4.58	4.57	4.55	4.53	4.56	4.52	4.55	4.58	4.5	4.53	4.57	4.51	4.56
	control	4.55	4.53	4.54	4.52	4.57	4.48	4.53	4.51	4.47	4.6	4.58	4.65	4.64	4.68	4.62	4.79	4.71	4.82	4.92	4.82	4.96
	test	4.55	4.52	4.54	4.57	4.58	4.53	4.57	4.59	4.56	4.71	4.82	4.86	4.79	4.86	4.91	5	5.05	5.12	5.24	5.31	5.39
pH set	Group	0h			2h			4h			6h			8h			10h			12h
II	blank	5.36	5.32	5.35	5.31	5.32	5.34	5.32	5.34	5.37	5.38	5.32	5.36	5.26	5.29	5.32	5.37	5.31	5.29	5.36	5.31	5.37
	control	5.32	5.37	5.34	5.29	5.27	5.34	5.18	5.2	5.22	5.39	5.42	5.35	5.84	5.8	5.92	6.85	6.86	6.93	7.61	7.55	7.53
	test	5.31	5.35	5.34	5.3	5.34	5.32	5.36	5.39	5.33	5.64	5.68	5.72	6.32	6.45	6.51	7.17	7.22	7.31	7.75	7.81	7.96
pH set	Group	0h			2h			4h			6h			8h			10h			12h
III	blank	6.27	6.22	6.28	6.24	6.21	6.26	6.38	6.36	6.35	6.38	6.35	6.34	6.28	6.31	6.35	6.35	6.37	6.39	6.34	6.35	6.39
	control	6.24	6.25	6.27	6.25	6.21	6.27	6.04	6.12	6.08	5.93	5.86	5.96	6.43	6.33	6.45	7.19	7.11	7.25	7.63	7.85	7.73
	test	6.25	6.23	6.28	6.19	6.22	6.25	6.09	6.11	6.15	6.01	6.11	6.15	6.56	6.58	6.61	7.32	7.29	7.42	7.82	7.76	7.89
b) variation of β-galactosidase activity (U, 1U = 1 nmol/h/104 cell, p-nitrophenol production)
pH set	Group	4h			6h			8h			10h			12h
I	blank	0	0	0	0	0	0	0	0	0	0	0	0	0	0	0
	control	0	0.0813624	0.0813624	0.0813624	0.0813624	0	0.0813624	0.0813624	0.0813624	0.0813624	0.0813624	0	0	0.0813624	0.0813624
	test	0.0813624	0.0813624	0.0813624	0.0813624	0.0813624	0.162725	0.0813624	0.162725	0.162725	0.162725	0.244087	0.244087	0.244087	0.32545	0.244087
pH set	Group	4h			6h			8h			10h			12h
II	blank	0	0	0	0	0	0	0	0	0	0	0	0	0	0	0
	control	0.0813624	0.0813624	0.0813624	0.0813624	0.162725	0.0813624	0.162725	0.162725	0.0813624	0.162725	0.162725	0.244087	0.244087	0.244087	0.32545
	test	0.162725	0.244087	0.162725	0.244087	0.32545	0.244087	0.32545	0.406812	0.244087	0.569537	0.894986	0.488174	0.650899	0.894986	0.569537
pH set	Group	4h			6h			8h			10h			12h
III	blank	0	0	0	0	0	0	0	0	0	0	0	0	0	0	0
	control	0.162725	0.0813624	0.162725	0.162725	0.162725	0.244087	0.244087	0.244087	0.162725	0.244087	0.244087	0.32545	0.244087	0.32545	0.32545
	test	0.244087	0.244087	0.32545	0.244087	0.406812	0.32545	0.32545	0.406812	0.406812	0.650899	0.894986	0.650899	0.732262	0.894986	0.650899
c) variation of l-lactate dehydrogenase activity (U, 1U = 1 nmol/h/104 cell, pyruvic acid production)
pH set	Group	4h			6h			8h			10h			12h
I	blank	0	0	0	0	0	0	0	0	0	0	0	0	0	0	0
	control	0.00165066	0.00108714	0.00108714	0.00165066	0.00108714	0.00108714	0.00108714	0.00108714	0.00221418	0.00165066	0.00165066	0.00108714	0.00165066	0.00221418	0.00165066
	test	0.00503179	0.00559531	0.00446827	0.00672235	0.00728587	0.00728587	0.00841291	0.00784939	0.00841291	0.00897644	0.00953996	0.0101035	0.0101035	0.010667	0.0112305
pH set	Group	4h			6h			8h			10h			12h
II	blank	0	0	0	0	0	0	0	0	0	0	0	0	0	0	0
	control	0.00108714	0.00108714	0.000523621	0.00108714	0.00108714	0.00221418	0.00165066	0.00221418	0.00108714	0.00165066	0.00221418	0.00165066	0.00108714	0.00108714	0.00221418
	test	0.00446827	0.00334123	0.00446827	0.00503179	0.00672235	0.00559531	0.00615883	0.00784939	0.00446827	0.00784939	0.00841291	0.00728587	0.00615883	0.00615883	0.00672235
pH set	Group	4h			6h			8h			10h			12h
III	blank	0	0	0	0	0	0	0	0	0	0	0	0	0	0	0
	control	0.00165066	0.000523621	0.00108714	0.00165066	0.000523621	0.00221418	0.00165066	0.00165066	0.00108714	0.00221418	0.00165066	0.00108714	0.00165066	0.00108714	0.00108714
	test	0.00446827	0.00334123	0.00334123	0.00615883	0.00503179	0.00390475	0.00784939	0.00672235	0.00559531	0.00672235	0.00784939	0.00615883	0.00503179	0.00728587	0.00503179

## Sheet: Table S6
Table S6 The variation of pH of the mice colon in the in vivo experiment to confirm the functionality of the circuit.
Five groups of mice have been recruited including Initial set (n = 4), Untreated group (n = 20), Model group (n = 20), Control group (n = 20) and Test group (n = 20).
The pH of each group at each time point is determined by testing pH values of four mice colons. One pH measurement of one mice colon repeats three times.
a) Initial set
Label	Weight	Large colon
1	27.1	5.17	5.14	5.13
2	27.2	5.15	5.13	5.14
3	26.9	4.94	4.97	4.96
4	26.8	4.92	4.96	4.91
Mean (s.d.)	27 (0.18)	5.04(0.1)
b) Untreated group
Time	Label	Weight	Large colon			T-Test (compared to Initial set)
1h	1	27.4	5.23	5.18	5.23	0.594545
	2	25.4	4.97	5	5.04
	3	26	4.97	4.93	4.97
	4	25.4	4.89	4.93	4.87
	Mean (s.d.)	26.05 (0.94)	5.02 (0.13)
2h	1	26.4	5.28	5.3	5.2	0.214887
	2	25.3	4.84	4.9	4.88
	3	25.1	5.08	5.13	5.08
	4	27.3	5.2	5.3	5.2
	Mean (s.d.)	26.03 (1.02)	5.12 (0.16)
3h	1	27.7	4.92	4.91	4.95	0.376756
	2	25.4	5.07	5.17	5.08
	3	26.2	4.97	5.08	5.01
	4	25.5	4.99	4.98	4.98
	Mean (s.d.)	26.20 (1.06)	5.01 (0.08)
4h	1	26.5	5.1	5.09	5.05	0.86575
	2	26.7	4.84	4.87	5.86
	3	25.7	4.94	4.96	4.96
	4	24.9	5.02	5.01	4.99
	Mean (s.d.)	25.95 (0.82)	5.06 (0.26)
6h	1	26.3	5.16	5.16	5.2	0.061452
	2	25.7	5.05	5.08	5.05
	3	26.1	5.07	5.08	5.05
	4	25.9	5.14	5.17	5.14
	Mean (s.d.)	26.00 (0.26)	5.11 (0.05)
c) Model group
Time	Label	Weight	Large colon			T-Test (compared to Initial set)
1h	1	26.7	4.72	5.09	5.12	0.0288783
	2	25.3	4.82	4.95	4.97
	3	26.2	5.02	4.73	5.03
	4	26.2	4.92	4.89	4.91
	Mean (s.d.)	26.10 (0.58)	4.93 (0.13)
2h	1	26.3	5.13	5.17	5.16	0.0108226
	2	26.9	4.47	4.47	4.48
	3	25.4	4.61	4.74	4.71
	4	26.3	4.88	4.9	4.91
	Mean (s.d.)	26.23 (0.62)	4.8 (0.26)
3h	1	26.3	4.49	4.6	4.61	3.76372e-07
	2	27.2	4.58	4.91	4.93
	3	26.5	4.66	4.73	4.75
	4	25.9	4.53	4.56	4.51
	Mean (s.d.)	26.48 (0.54)	4.66 (0.15)
4h	1	25.2	4.6	4.89	4.9	7.75365e-05
	2	26.4	4.81	5	5.04
	3	27.7	4.59	4.69	4.73
	4	26.6	4.61	4.58	4.66
	Mean (s.d.)	26.48 (1.02)	4.76 (0.17)
6h	1	27.5	5.2	5.25	5.25	0.0708518
	2	25.2	4.92	4.93	4.94
	3	27.8	4.47	4.76	4.79
	4	26.4	4.78	4.73	4.75
	Mean (s.d.)	26.73 (1.18)	4.89 (0.24)
d) Control group
Time	Label	Weight	Large colon			T-Test (compared to Initial set)
1h	1	26.3	4.54	5	5.04	0.55089
	2	27	5.44	5.43	5.42
	3	27.6	4.82	4.78	4.8
	4	25.7	4.89	4.85	4.85
	Mean (s.d.)	26.65 (0.83)	4.98 (0.29)
2h	1	27.7	4.84	4.88	4.89	7.79069e-07
	2	26.9	4.79	4.79	4.81
	3	26.3	4.71	4.7	4.7
	4	25.9	4.76	4.73	4.76
	Mean (s.d.)	26.7 (0.78)	4.78 (0.07)
3h	1	27.7	4.85	4.86	4.86	0.00109492
	2	26.2	5.04	4.98	4.92
	3	25.6	4.24	4.35	4.44
	4	26.3	4.67	4.71	4.73
	Mean (s.d.)	26.45 (0.89)	4.72 (0.25)
4h	1	27.7	4.55	4.61	4.63	0.00109492
	2	26.3	4.88	4.88	4.88
	3	27.4	4.84	4.8	4.81
	4	25.3	4.69	4.67	4.65
	Mean (s.d.)	26.2 (1.10)	4.74 (0.12)
6h	1	27.8	4.87	4.9	4.89	0.00109492
	2	27.1	5.12	5.09	5.11
	3	26.8	4.9	4.9	4.9
	4	26.4	4.84	4.92	4.88
	Mean (s.d.)	26.53 (0.60)	4.94 (0.1)
e) Test group
Time	Label	Weight	Large colon			T-Test (compared to Initial set)
1h	1	26.5	4.77	4.84	4.86	0.743643
	2	27.1	4.89	4.87	4.86
	3	25.9	5.33	5.33	5.33
	4	26.2	5.08	5.07	5.02
	Mean (s.d.)	26.43 (0.51)	5.02 (0.21)
2h	1	27.3	5.12	5.12	5.11	0.276126
	2	26.3	4.88	4.89	4.91
	3	26.9	4.94	4.95	4.95
	4	26.8	5.03	5.01	5.07
	Mean (s.d.)	26.83 (0.41)	5.00 (0.1)
3h	1	27.3	5.15	5.15	5.15	0.769783
	2	26.6	4.92	4.83	4.85
	3	26.8	4.98	5.03	5.04
	4	25.6	5.05	5.08	5.13
	Mean (s.d.)	26.58 (0.71)	5.03 (0.11)
4h	1	25.4	4.94	4.94	4.94	0.0802008
	2	27.9	5	5.02	5.04
	3	26.2	4.97	5.01	5.04
	4	27.2	4.98	4.96	4.94
	Mean (s.d.)	26.68 (1.10)	4.98 (0.04)
6h	1	27.6	5.28	5.28	5.28	0.0802008
	2	26.1	4.86	4.83	4.84
	3	26.7	5.21	5.21	5.2
	4	27.2	5.05	5.08	5.1
	Mean (s.d.)	26.9 (0.65)	5.10 (0.17)

## Sheet: Table S7
Table S7 The variation of the β-galactosidase of the mice faeces in the in vivo experiment to confirm the functionality of the circuit.
Four groups of mice have been recruited including Untreated group (n = 3), Model group (n = 3), Control group (n = 3) and Test group (n = 3).
The β-galactosidase of the faeces of the five groups at 0h, 2h, 4h was tested.
a) Untreated group
Time	Label	Weight	β-galactosidase acitivity (1U = 1 nmol/h/mg, p-nitrophenol production)	T-Test (compared to 2h)
0h	1	26.8	90.2813	0.684766
	2	25.9	90.8563
	3	26	82.5182
	Mean (s.d.)	26.23 (0.49)	87.89 (4.66)
3h	1	26.8	83.3808
	2	25.9	95.1691
	3	26	90.8563
	Mean (s.d.)	26.23 (0.49)	89.80 (5.96)
b) Model group
Time	Label	Weight	β-galactosidase acitivity (1U = 1 nmol/h/mg, p-nitrophenol production)	T-Test (compared to 2h)
0h	1	26.8	89.1312	0.684766
	2	25.9	85.1059
	3	26	87.9811
	Mean (s.d.)	26.23 (0.49)	87.41 (2.07)
3h	1	26.8	67.5672
	2	25.9	74.1802
	3	26	73.8926
	Mean (s.d.)	26.23 (0.49)	71.88 (3.74)
c) Control group
Time	Label	Weight	β-galactosidase acitivity (1U = 1 nmol/h/mg, p-nitrophenol production)	T-Test (compared to 2h)
0h	1	26.8	173.375	0.26795
	2	25.9	173.662
	3	26	177.112
	Mean (s.d.)	26.23 (0.49)	174.72 (2.08)
2h	1	26.8	166.762
	2	25.9	166.762
	3	26	176.25
	Mean (s.d.)	26.23 (0.49)	170.02 (5.40)
d) Test group
Time	Label	Weight	β-galactosidase acitivity (1U = 1 nmol/h/mg, p-nitrophenol production)	T-Test (compared to 2h)
0h	1	26.8	173.375	0.00717938
	2	25.9	116.733
	3	26	117.308
	Mean (s.d.)	26.23 (0.49)	118.94 (3.33)
2h	1	26.8	98.0443
	2	25.9	96.3192
	3	26	102.07
	Mean (s.d.)	26.23 (0.49)	98.81 (2.95)

## Sheet: Table S8
Table S8 The experiment design and fecal sample collection of the 21-days in vivo experiment to detect the variation of mice gut microbiota.
Daily operations on each of mice during 21 days and the collection of fecal samples for 16S rRNA gene sequencing are displayed.
Daily Experiment Record
ID	label	cage	Group	operation 1	2	3	4	5	6	7	8	9	10	11	12	13	14	15	21
t1	A1	A	Test	W	W	W	W+L	W+L	W+L	W+L	W+L	W+L	W+L+B1	W+L+B1	W+L+B1	W+L+B1	W+L+B1	W+L+B1	W
t2	A2	A	Test	W	W	W	W+L	W+L	W+L	W+L	W+L	W+L	W+L+B1	W+L+B1	W+L+B1	W+L+B1	W+L+B1	W+L+B1	W
t3	A3	A	Test	W	W	W	W+L	W+L	W+L	W+L	W+L	W+L	W+L+B1	W+L+B1	W+L+B1	W+L+B1	W+L+B1	W+L+B1	W
t4	A4	A	Test	W	W	W	W+L	W+L	W+L	W+L	W+L	W+L	W+L+B1	W+L+B1	W+L+B1	W+L+B1	W+L+B1	W+L+B1	W
t5	A5	A	Test	W	W	W	W+L	W+L	W+L	W+L	W+L	W+L	W+L+B1	W+L+B1	W+L+B1	W+L+B1	W+L+B1	W+L+B1	W
t6	B1	B	Test	W	W	W	W+L	W+L	W+L	W+L	W+L	W+L	W+L+B1	W+L+B1	W+L+B1	W+L+B1	W+L+B1	W+L+B1	W
t7	B2	B	Test	W	W	W	W+L	W+L	W+L	W+L	W+L	W+L	W+L+B1	W+L+B1	W+L+B1	W+L+B1	W+L+B1	W+L+B1	W
t8	B3	B	Test	W	W	W	W+L	W+L	W+L	W+L	W+L	W+L	W+L+B1	W+L+B1	W+L+B1	W+L+B1	W+L+B1	W+L+B1	W
t9	B4	B	Test	W	W	W	W+L	W+L	W+L	W+L	W+L	W+L	W+L+B1	W+L+B1	W+L+B1	W+L+B1	W+L+B1	W+L+B1	W
t10	B5	B	Test	W	W	W	W+L	W+L	W+L	W+L	W+L	W+L	W+L+B1	W+L+B1	W+L+B1	W+L+B1	W+L+B1	W+L+B1	W
c11	C1	C	Control	W	W	W	W+L	W+L	W+L	W+L	W+L	W+L	W+L+B0	W+L+B0	W+L+B0	W+L+B0	W+L+B0	W+L+B0	W
c12	C2	C	Control	W	W	W	W+L	W+L	W+L	W+L	W+L	W+L	W+L+B0	W+L+B0	W+L+B0	W+L+B0	W+L+B0	W+L+B0	W
c13	C3	C	Control	W	W	W	W+L	W+L	W+L	W+L	W+L	W+L	W+L+B0	W+L+B0	W+L+B0	W+L+B0	W+L+B0	W+L+B0	W
c14	C4	C	Control	W	W	W	W+L	W+L	W+L	W+L	W+L	W+L	W+L+B0	W+L+B0	W+L+B0	W+L+B0	W+L+B0	W+L+B0	W
c15	C5	C	Control	W	W	W	W+L	W+L	W+L	W+L	W+L	W+L	W+L+B0	W+L+B0	W+L+B0		21.5
c21	D1	D	Model	W	W	W	W+L	W+L	W+L	W+L	W+L	W+L	W+L+N	W+L+N	W+L+N	W+L+N	W+L+N	W+L+N	W
c22	D2	D	Model	W	W	W	W+L	W+L	W+L	W+L	W+L						21.5		W
c23	D3	D	Model	W	W	W	W+L	W+L	W+L	W+L	W+L	W+L	W+L+N	W+L+N	W+L+N	W+L+N	W+L+N	W+L+N	W
c24	D4	D	Model	W	W	W	W+L	W+L	W+L	W+L	W+L	W+L	W+L+N	W+L+N	W+L+N	W+L+N	W+L+N	W+L+N	W
c25	D5	D	Model	W	W	W	W+L	W+L	W+L	W+L	W+L	W+L	W+L+N	W+L+N	W+L+N	W+L+N	W+L+N	W+L+N	W
c211	D0	D	Model	W	W	W	W+L	W+L	W+L	W+L	W+L	W+L	W+L+N	W+L+N	W+L+N	W+L+N	W+L+N	W+L+N	W
c16	E1	E	Control	W	W	W	W+L	W+L	W+L	W+L	W+L	W+L	W+L+B0	W+L+B0	W+L+B0	W+L+B0	W+L+B0	W+L+B0	W
c17	E2	E	Control	W	W	W	W+L	W+L	W+L	W+L	W+L	W+L	W+L+B0	W+L+B0	W+L+B0	W+L+B0	W+L+B0	W+L+B0	W
c18	E3	E	Control	W	W	W	W+L	W+L	W+L	W+L	W+L	W+L	W+L+B0	W+L+B0	W+L+B0	W+L+B0	W+L+B0	W+L+B0	W
c19	E4	E	Control	W	W	W	W+L	W+L	W+L	W+L	W+L	W+L	W+L+B0	W+L+B0	W+L+B0	W+L+B0	W+L+B0	W+L+B0	W
c110	E5	E	Control	W	W	W	W+L	W+L	W+L	W+L	W+L	W+L	W+L+B0	W+L+B0	W+L+B0	W+L+B0	W+L+B0	W+L+B0	W
c26	F1	F	Model	W	W	W	W+L	W+L	W+L	W+L	W+L	W+L	W+L+N	W+L+N	W+L+N	W+L+N	W+L+N	W+L+N	W
c27	F2	F	Model	W	W	W	W+L	W+L	W+L	W+L	W+L	W+L	W+L+N	W+L+N	W+L+N	W+L+N	W+L+N	W+L+N	W
c28	F3	F	Model	W	W	W	W+L	W+L	W+L	W+L	W+L	W+L	W+L+N	W+L+N	W+L+N	W+L+N	W+L+N	W+L+N	W
c29	F4	F	Model	W	W	W	W+L	W+L	W+L	W+L	W+L	W+L	W+L+N	W+L+N	W+L+N	W+L+N	W+L+N	W+L+N	W
c210	F5	F	Model	W	W	W	W+L	W+L	W+L	W+L	W+L	W+L	W+L+N	W+L+N	W+L+N	W+L+N	W+L+N	W+L+N	W
c31	G1	G	Untreated	W	W	W	W+N	W+N	W+N	W+N	W+N	W+N	W+N	W+N	W+N	W+N	W+N	W+N	W
c32	G2	G	Untreated	W	W	W	W+N	W+N	W+N	W+N	W+N	W+N	W+N	W+N	W+N	W+N	W+N	W+N	W
c33	G3	G	Untreated	W	W	W	W+N	W+N	W+N	W+N	W+N	W+N	W+N	W+N	W+N	W+N	W+N	W+N	W
c34	G4	G	Untreated	W	W	W	W+N	W+N	W+N	W+N	W+N	W+N	W+N	W+N	W+N	W+N	W+N	W+N	W
c35	G5	G	Untreated	W	W	W	W+N	W+N	W+N	W+N	W+N	W+N	W+N	W+N	W+N	W+N	W+N	W+N	W
c36	H1	H	Untreated	W	W	W	W+N	W+N	W+N	W+N	W+N	W+N	W+N	W+N	W+N	W+N	W+N	W+N	W
c37	H2	H	Untreated	W	W	W	W+N	W+N	W+N	W+N	W+N	W+N	W+N	W+N	W+N	W+N	W+N	W+N	W
c38	H3	H	Untreated	W	W	W	W+N	W+N	W+N	W+N	W+N	W+N	W+N	W+N	W+N	W+N	W+N	W+N	W
c39	H4	H	Untreated	W	W	W	W+N	W+N	W+N	W+N	W+N	W+N	W+N	W+N	W+N	W+N	W+N	W+N	W
c310	H5	H	Untreated	W	W	W	W+N	W+N	W+N	W+N	W+N	W+N	W+N	W+N	W+N	W+N	W+N	W+N	W
				Phase I: Normal			Phase II: Lactose challenge						Phase III: Lactose + probiotics						Phase IV: Normal
Legend	W	weight
	L	lactose oral feeding
	B0	Bacteria with control plasmid oral feeding
	B1	Engineered bacteria oral feeding
	N	NaCl solution oral feeding for blank control
Feces samples collection (marked as sample name)
ID	label	cage	Group	Day 1	2	3	4	5	6	7	8	9	10	11	12	13	14	15	21
t1	A1	A	Test	d1a1	d2a1	d3a1	d4a1	d5a1	d6a1	d7a1	d8a1	d9a1	d10a1	d11a1	d12a1	d13a1	d14a1	d15a1	d21a1
t2	A2	A	Test	d1a2	d2a2	d3a2	d4a2	d5a2	d6a2	d7a2	d8a2	d9a2	d10a2	d11a2	d12a2	d13a2	d14a2	d15a2	d21a2
t3	A3	A	Test	d1a3	d2a3	d3a3	d4a3	d5a3	d6a3	d7a3	d8a3	d9a3	d10a3	d11a3	d12a3	d13a3	d14a3	d15a3	d21a3
t4	A4	A	Test	d1a4	d2a4	d3a4	d4a4	d5a4	d6a4	d7a4	d8a4	d9a4	d10a4	d11a4	d12a4	d13a4	d14a4	d15a4	d21a4
t5	A5	A	Test	d1a5	d2a5	d3a5	d4a5	d5a5	d6a5	d7a5	d8a5	d9a5	d10a5	d11a5	d12a5	d13a5	d14a5	d15a5	d21a5
t6	B1	B	Test	d1b1	d2b1	d3b1	d4b1	d5b1	d6b1	d7b1	d8b1	d9b1	d10b1	d11b1	d12b1	d13b1	d14b1	d15b1	d21b1
t7	B2	B	Test	d1b2	d2b2	d3b2	d4b2	d5b2	d6b2	d7b2	d8b2	d9b2	d10b2	d11b2	d12b2	d13b2	d14b2	d15b2	d21b2
t8	B3	B	Test	d1b3	d2b3	d3b3	d4b3	d5b3	d6b3	d7b3	d8b3	d9b3	d10b3	d11b3	d12b3	d13b3	d14b3	d15b3	d21b3
t9	B4	B	Test	d1b4	d2b4	d3b4	d4b4	d5b4	d6b4	d7b4	d8b4	d9b4	d10b4	d11b4	d12b4	d13b4	d14b4	d15b4	d21b4
t10	B5	B	Test	d1b5	d2b5	d3b5	d4b5	d5b5	d6b5	d7b5	d8b5	d9b5	d10b5	d11b5	d12b5	d13b5	d14b5	d15b5	d21b5
c11	C1	C	Control	d1c1	d2c1	d3c1	d4c1	d5c1	d6c1	d7c1	d8c1	d9c1	d10c1	d11c1	d12c1	d13c1	d14c1	d15c1	d21c1
c12	C2	C	Control	d1c2	d2c2	d3c2	d4c2	d5c2	d6c2	d7c2	d8c2	d9c2	d10c2	d11c2	d12c2	d13c2	d14c2	d15c2	d21c2
c13	C3	C	Control	d1c3	d2c3	d3c3	d4c3	d5c3	d6c3	d7c3	d8c3	d9c3	d10c3	d11c3	d12c3	d13c3	d14c3	d15c3	d21c3
c14	C4	C	Control	d1c4	d2c4	d3c4	d4c4	d5c4	d6c4	d7c4	d8c4	d9c4	d10c4	d11c4	d12c4	d13c4	d14c4	d15c4	d21c4
c15	C5	C	Control	d1c5	d2c5	d3c5	d4c5	d5c5	d6c5	d7c5	d8c5	d9c5	d10c5	d11c5	d12c5	d	d	d	F
c21	D1	D	Model	d1d1	d2d1	d3d1	d4d1	d5d1	d6d1	d7d1	d8d1	d9d1	d10d1	d11d1	d12d1	d13d1	d14d1	d15d1	d21d1
c22	D2	D	Model	d1d2	d2d2	d3d2	d4d2	d5d2	d6d2	d7d2	d8d2	d	d	d	d	d	d21.5	d	F
c23	D3	D	Model	d1d3	d2d3	d3d3	d4d3	d5d3	d6d3	d7d3	d8d3	d9d3	d10d3	d11d3	d12d3	d13d3	d14d3	d15d3	d21d3
c24	D4	D	Model	d1d4	d2d4	d3d4	d4d4	d5d4	d6d4	d7d4	d8d4	d9d4	d10d4	d11d4	d12d4	d13d4	d14d4	d15d4	d21d4
c25	D5	D	Model	d1d5	d2d5	d3d5	d4d5	d5d5	d6d5	d7d5	d8d5	d9d5	d10d5	d11d5	d12d5	d13d5	d14d5	d15d5	d21d5
c211	D0	D	Model	d1d0	d2d0	d3d0	d4d0	d5d0	d6d0	d7d0	d8d0	d9d0	d10d0	d11d0	d12d0	d13d0	d14d0	d15d0	d21d0
c16	E1	E	Control	d1e1	d2e1	d3e1	d4e1	d5e1	d6e1	d7e1	d8e1	d9e1	d10e1	d11e1	d12e1	d13e1	d14e1	d15e1	d21e1
c17	E2	E	Control	d1e2	d2e2	d3e2	d4e2	d5e2	d6e2	d7e2	d8e2	d9e2	d10e2	d11e2	d12e2	d13e2	d14e2	d15e2	d21e2
c18	E3	E	Control	d1e3	d2e3	d3e3	d4e3	d5e3	d6e3	d7e3	d8e3	d9e3	d10e3	d11e3	d12e3	d13e3	d14e3	d15e3	d21e3
c19	E4	E	Control	d1e4	d2e4	d3e4	d4e4	d5e4	d6e4	d7e4	d8e4	d9e4	d10e4	d11e4	d12e4	d13e4	d14e4	d15e4	d21e4
c110	E5	E	Control	d1e5	d2e5	d3e5	d4e5	d5e5	d6e5	d7e5	d8e5	d9e5	d10e5	d11e5	d12e5	d13e5	d14e5	d15e5	d21e5
c26	F1	F	Model	d1f1	d2f1	d3f1	d4f1	d5f1	d6f1	d7f1	d8f1	d9f1	d10f1	d11f1	d12f1	d13f1	d14f1	d15f1	d21f1
c27	F2	F	Model	d1f2	d2f2	d3f2	d4f2	d5f2	d6f2	d7f2	d8f2	d9f2	d10f2	d11f2	d12f2	d13f2	d14f2	d15f2	d21f2
c28	F3	F	Model	d1f3	d2f3	d3f3	d4f3	d5f3	d6f3	d7f3	d8f3	d9f3	d10f3	d11f3	d12f3	d13f3	d14f3	d15f3	d21f3
c29	F4	F	Model	d1f4	d2f4	d3f4	d4f4	d5f4	d6f4	d7f4	d8f4	d9f4	d10f4	d11f4	d12f4	d13f4	d14f4	d15f4	d21f4
c210	F5	F	Model	d1f5	d2f5	d3f5	d4f5	d5f5	d6f5	d7f5	d8f5	d9f5	d10f5	d11f5	d12f5	d13f5	d14f5	d15f5	d21f5
c31	G1	G	Untreated	d1g1	d2g1	d3g1	d4g1	d5g1	d6g1	d7g1	d8g1	d9g1	d10g1	d11g1	d12g1	d13g1	d14g1	d15g1	d21g1
c32	G2	G	Untreated	d1g2	d2g2	d3g2	d4g2	d5g2	d6g2	d7g2	d8g2	d9g2	d10g2	d11g2	d12g2	d13g2	d14g2	d15g2	d21g2
c33	G3	G	Untreated	d1g3	d2g3	d3g3	d4g3	d5g3	d6g3	d7g3	d8g3	d9g3	d10g3	d11g3	d12g3	d13g3	d14g3	d15g3	d21g3
c34	G4	G	Untreated	d1g4	d2g4	d3g4	d4g4	d5g4	d6g4	d7g4	d8g4	d9g4	d10g4	d11g4	d12g4	d13g4	d14g4	d15g4	d21g4
c35	G5	G	Untreated	d1g5	d2g5	d3g5	d4g5	d5g5	d6g5	d7g5	d8g5	d9g5	d10g5	d11g5	d12g5	d13g5	d14g5	d15g5	d21g5
c36	H1	H	Untreated	d1h1	d2h1	d3h1	d4h1	d5h1	d6h1	d7h1	d8h1	d9h1	d10h1	d11h1	d12h1	d13h1	d14h1	d15h1	d21h1
c37	H2	H	Untreated	d1h2	d2h2	d3h2	d4h2	d5h2	d6h2	d7h2	d8h2	d9h2	d10h2	d11h2	d12h2	d13h2	d14h2	d15h2	d21h2
c38	H3	H	Untreated	d1h3	d2h3	d3h3	d4h3	d5h3	d6h3	d7h3	d8h3	d9h3	d10h3	d11h3	d12h3	d13h3	d14h3	d15h3	d21h3
c39	H4	H	Untreated	d1h4	d2h4	d3h4	d4h4	d5h4	d6h4	d7h4	d8h4	d9h4	d10h4	d11h4	d12h4	d13h4	d14h4	d15h4	d21h4
c310	H5	H	Untreated	d1h5	d2h5	d3h5	d4h5	d5h5	d6h5	d7h5	d8h5	d9h5	d10h5	d11h5	d12h5	d13h5	d14h5	d15h5	d21h5
				Phase I: Normal			Phase II: Lactose challenge						Phase III: Lactose + probiotics						Phase IV: Normal
				Note: samples used in 16s rRNA analysis are marked bold

## Sheet: Table S9
Table S9 The mean abundance of ASVs in the network and their taxonomic annotations.
ASVs that had siginificantly different abundance between Normal and Lactose groups (Normal_Lactose_p < 0.05, Noramal_Lactose_P < 0.1), but not siginificantly abundance between Normal and Treatment groups (Normal_Treatment_P > 0.05) are colored in blue.
P-value is produced using Mann-Whitney-Wilcoxon Test, and q-value is pruduced using Benjamini and Hochberg corrections.
ASV	mean_Normal	std_Noramal	mean_Lactose	std_Lactose	mean_Treatment	std_Treatment	Normal_Lactose_p	Normal_Lactose_fdr	Normal_Treatment_p	Normal_Treatment_fdr	Kingdom	Phylum	Class	Order	Family	Genus	Species	Confidence
d272bf25781448dde9031a24679a9012	0.285181	0.0362517	0.1992	0.0161565	0.281797	0.0367628	0.0272839	0.0440063	0.986421	1	d__Bacteria	Bacteroidota	Bacteroidia	Bacteroidales	Bacteroidaceae	Bacteroides	Bacteroides_acidifaciens	0.90359
0b438323a296b5f2ce2c8bbe3949ee8d	0.151639	0.0335244	0.0657267	0.0108086	0.195094	0.0378345	0.00215428	0.00512923	0.265963	0.704198	d__Bacteria	Bacteroidota	Bacteroidia	Bacteroidales	Bacteroidaceae	Bacteroides	Bacteroides_acidifaciens	0.968076
d33d84f90d2924040cf2eb66c7abe2fc	0.0129306	0.00338422	0.0524267	0.00703312	0.0192812	0.00965876	0.00101231	0.00316348	0.972446	1	d__Bacteria	Firmicutes	Bacilli	Lactobacillales	Lactobacillaceae	Lactobacillus	Lactobacillus_murinus	0.922818
18489763aab9f6f1249bfc894a645753	0.0849583	0.0168669	0.0501333	0.00726217	0.076375	0.0188851	0.00517751	0.0107865	0.670233	1	d__Bacteria	Bacteroidota	Bacteroidia	Bacteroidales	Bacteroidaceae	Bacteroides	NA	1
a71cdb983f4aa92f7986bbba79bdf852	0.000805556	0.000208633	0.00443333	0.000772782	0.00123438	0.000428459	0.0190035	0.0316724	0.667063	1	d__Bacteria	Bacteroidota	Bacteroidia	Bacteroidales	Muribaculaceae	Muribaculaceae	unidentified	0.999992
0c7d74a2f6c3b5fedafe62a8192bbf5d	0.0599306	0.00943079	0.0170267	0.00153105	0.0388438	0.00584682	3.94016e-07	1.97008e-05	0.12889	0.704198	d__Bacteria	Bacteroidota	Bacteroidia	Bacteroidales	Bacteroidaceae	Bacteroides	Bacteroides_acidifaciens	0.941443
4e5af7886038ba2b47abf8de12d6230f	0.00225	0.000682711	0.0281167	0.00440706	0.00207813	0.000743625	2.11479e-06	3.52465e-05	0.612208	0.987432	d__Bacteria	Firmicutes	Bacilli	Erysipelotrichales	Erysipelatoclostridiaceae	Erysipelatoclostridium	NA	1
1dcd5cddd286ba7e9e4786d8d8c1d201	0.00147222	0.000643243	0.0185067	0.004119	7.8125e-05	5.45758e-05	0.00159381	0.00442726	0.120035	0.704198	d__Bacteria	Bacteroidota	Bacteroidia	Bacteroidales	Prevotellaceae	Alloprevotella	NA	0.998203
2893aeb225744a49866e347886550112	1.38889e-05	1.38889e-05	0.000323333	7.37926e-05	0	0	0.00606634	0.011234	0.376759	0.784915	d__Bacteria	Bacteroidota	Bacteroidia	Bacteroidales	Muribaculaceae	Muribaculaceae	NA	1
352e01b25b13ceaef79c9b32cf7962eb	0.0478611	0.0131572	0.0160233	0.00194108	0.0196094	0.00488226	0.00549259	0.0109852	0.12892	0.704198	d__Bacteria	Bacteroidota	Bacteroidia	Bacteroidales	Bacteroidaceae	Bacteroides	Bacteroides_acidifaciens	0.93641
77b9851880c51f6bd7f9f7d9eefee583	0.0388889	0.0132822	0.02033	0.00556739	0.0275469	0.013658	0.0395988	0.0618731	0.863	1	d__Bacteria	Bacteroidota	Bacteroidia	Bacteroidales	Bacteroidaceae	Bacteroides	NA	1
a623a41dac978d6fc9d4a19d5de4415a	0.00206944	0.000913051	0.01638	0.00278279	0.00257813	0.000877294	0.000389134	0.00168446	0.698564	1	d__Bacteria	Bacteroidota	Bacteroidia	Bacteroidales	Prevotellaceae	Alloprevotella	NA	0.735543
d2d93859f43451b749934dbd24f4be9d	0.000166667	9.26198e-05	0.0127467	0.00243435	0.0004375	0.000279974	0.000217968	0.00108984	0.835495	1	d__Bacteria	Bacteroidota	Bacteroidia	Bacteroidales	Prevotellaceae	Alloprevotella	NA	0.99996
b6635d67cb594473ddba9f8cfba5d13d	0.0227778	0.0135916	0.00715	0.00189479	0.017375	0.00659731	0.0556092	0.0817782	0.275666	0.704198	d__Bacteria	Bacteroidota	Bacteroidia	Bacteroidales	Bacteroidaceae	Bacteroides	NA	1
fbfab8b3424ba4c8a0a4be68fef02e37	0.00179167	0.000815558	0.01113	0.00171512	0.00365625	0.00250613	0.00603507	0.011234	0.519312	0.905242	d__Bacteria	Firmicutes	Bacilli	Lactobacillales	Lactobacillaceae	Lactobacillus	Lactobacillus_murinus	0.897975
cddf62aea7c6ee0f9e2ceb98c08c6d77	0	0	0.000103333	0.000103333	0.000515625	0.000515625	0.643593	0.715103	0.316472	0.704198	d__Bacteria	Bacteroidota	Bacteroidia	Bacteroidales	Bacteroidaceae	Bacteroides	Bacteroides_acidifaciens	0.914956
011755eb178e98e08caf70b914473557	0.0115	0.00913361	0.00804	0.00234297	0.0125	0.00811666	0.0430353	0.065205	0.112876	0.704198	d__Bacteria	Bacteroidota	Bacteroidia	Bacteroidales	Bacteroidaceae	Bacteroides	NA	1
8dd0df81528996515e782ee88f3ba77e	0.006625	0.0022159	0.00641667	0.00202317	0.007625	0.00339799	0.193755	0.269104	0.416431	0.801652	d__Bacteria	Bacteroidota	Bacteroidia	Bacteroidales	Marinifilaceae	Odoribacter	unidentified	0.999967
569b379783f9757a3464983e9edb7c33	0.0164167	0.00770128	0.00870667	0.002173	0.00620313	0.0021426	0.29093	0.382803	0.568113	0.946855	d__Bacteria	Bacteroidota	Bacteroidia	Bacteroidales	Bacteroidaceae	Bacteroides	Bacteroides_sartorii	0.956297
c0c62df5fdf387c08f03cbd2152a7441	0.0120139	0.00496279	0.0103033	0.00204371	0.0126094	0.00269113	0.841896	0.900211	0.240571	0.704198	d__Bacteria	Bacteroidota	Bacteroidia	Bacteroidales	Tannerellaceae	Parabacteroides	uncultured_Bacteroidales	0.977056
db47bd2c8eac12f2ed0c5d9cffb9c49a	0.000222222	0.000117658	0.00487333	0.000726825	0.000125	5.59017e-05	1.06671e-05	0.000106671	1	1	d__Bacteria	Bacteroidota	Bacteroidia	Bacteroidales	Tannerellaceae	Parabacteroides	NA	0.772843
2328f411a42680b720dfd3405752793a	0.00273611	0.000708974	0.00522	0.000764528	0.0021875	0.000462387	0.207285	0.280115	0.875924	1	d__Bacteria	Bacteroidota	Bacteroidia	Bacteroidales	Rikenellaceae	NA	NA	1
5fa91e7085571e2cbcd0e7d245975c76	0.000152778	0.000126444	0.00541	0.00171587	0.00645312	0.00582627	9.89151e-05	0.000618219	0.118167	0.704198	d__Bacteria	Campilobacterota	Campylobacteria	Campylobacterales	Helicobacteraceae	Helicobacter	NA	1
12f8ccfbca4c4d7870cc0acac8e83c97	0	0	0.00026	8.6269e-05	0	0	0.0121534	0.0209541	NA	NA	d__Bacteria	Bacteroidota	Bacteroidia	Bacteroidales	Rikenellaceae	Rikenellaceae_RC9_gut_group	uncultured_organism	0.781303
a5263af1fc029ff4e2bf4444c0c4ce9d	0	0	0.01493	0.00477628	1.5625e-05	1.5625e-05	5.87691e-06	7.34614e-05	0.316472	0.704198	d__Bacteria	Firmicutes	Clostridia	Lachnospirales	Lachnospiraceae	Blautia	uncultured_bacterium	0.793848
c7a3ae9a0d190f74b251566c7742da2a	0	0	0.0006	0.000109565	0	0	0.000437959	0.00168446	NA	NA	d__Bacteria	Bacteroidota	Bacteroidia	Bacteroidales	Muribaculaceae	Muribaculaceae	uncultured_bacterium	0.980262
a62ffdb9f6279595ae6b3be6c970bc86	0	0	0.00647	0.00125293	1.5625e-05	1.5625e-05	0.000576088	0.00205746	0.316472	0.704198	d__Bacteria	Bacteroidota	Bacteroidia	Bacteroidales	Prevotellaceae	Alloprevotella	gut_metagenome	0.852104
97ccb7279e702b364b30af7401d483ef	0.0248472	0.0127206	0.0104033	0.00488201	0.0073125	0.00502559	0.343994	0.434625	0.901088	1	d__Bacteria	Firmicutes	Clostridia	Clostridia_UCG-014	Clostridia_UCG-014	Clostridia_UCG-014	NA	1
38ed7202efb87e3468f28422c76f6a86	0	0	0.00061	0.000145599	3.125e-05	3.125e-05	0.00410185	0.00891707	0.316472	0.704198	d__Bacteria	Bacteroidota	Bacteroidia	Bacteroidales	Muribaculaceae	Muribaculaceae	uncultured_bacterium	0.714924
ab44862dfbb39d25dd3f5f93a63244c7	0.00723611	0.00211664	0.00895	0.00137839	0.0107812	0.00241241	0.876283	0.912795	0.416859	0.801652	d__Bacteria	Bacteroidota	Bacteroidia	Bacteroidales	Rikenellaceae	Alistipes	uncultured_bacterium	0.948965
a433e3e99f31f24d34bcf65f527b4c24	0.000291667	0.0001833	0.00481	0.00105992	0.0004375	0.000191621	0.000111361	0.000618673	0.229812	0.704198	d__Bacteria	Campilobacterota	Campylobacteria	Campylobacterales	Helicobacteraceae	Helicobacter	Helicobacter_mastomyrinus	0.941601
2459dfd1bc9cad6486f97314e0070bee	0	0	0.000843333	0.000152293	0	0	7.89177e-05	0.000563698	NA	NA	d__Bacteria	Bacteroidota	Bacteroidia	Bacteroidales	Muribaculaceae	Muribaculaceae	uncultured_bacterium	0.999694
92414ce3f4f74f2c64e9b702bcf5c85e	0.00802778	0.00116542	0.00857667	0.000606087	0.0105	0.00279853	0.609591	0.692717	0.849411	1	d__Bacteria	Bacteroidota	Bacteroidia	Bacteroidales	Bacteroidaceae	Bacteroides	Bacteroides_acidifaciens	0.733137
00d9e75ead821633274b5460a4487f74	0	0	0.000293333	7.10876e-05	0	0	0.00640654	0.0114403	NA	NA	d__Bacteria	Bacteroidota	Bacteroidia	Bacteroidales	Prevotellaceae	NA	NA	0.977045
e52408a5d0fd918291326072918df419	0.000138889	9.73971e-05	0.00404667	0.001802	0.000421875	0.000220934	0.00193324	0.00494374	0.275537	0.704198	d__Bacteria	Campilobacterota	Campylobacteria	Campylobacterales	Helicobacteraceae	Helicobacter	Helicobacter_typhlonius	0.920977
f6ef86bf4d494a892a6c94de09188c33	0.0186389	0.00649727	0.00410333	0.00113849	0.00375	0.00207653	0.00368645	0.00837829	0.0969191	0.704198	d__Bacteria	Bacteroidota	Bacteroidia	Bacteroidales	Bacteroidaceae	Bacteroides	Bacteroides_acidifaciens	0.734118
9fd961bdeaeee0f87181f0ff9492f9fd	0.00597222	0.00109158	0.00752333	0.000717402	0.00903125	0.00359904	0.394685	0.481323	0.972451	1	d__Bacteria	Bacteroidota	Bacteroidia	Bacteroidales	Bacteroidaceae	Bacteroides	NA	1
7966f669971b26c2d74342a85e4c3880	6.94444e-05	4.86986e-05	0.000633333	0.000248841	0	0	0.3477	0.434625	0.189827	0.704198	d__Bacteria	Firmicutes	Clostridia	Lachnospirales	Lachnospiraceae	Lachnospiraceae_NK4A136_group	uncultured_bacterium	0.92286
9d1f6be17ee3760c64f3a472e97688dc	0.00344444	0.00118431	0.00690667	0.00226384	0.0223437	0.0161444	0.463831	0.539339	0.166018	0.704198	d__Bacteria	Bacteroidota	Bacteroidia	Bacteroidales	Rikenellaceae	Alistipes	NA	1
2849faa25200d507b6e0718fa0e7cd12	0.00354167	0.00159736	0.00330333	0.000840397	0.00420313	0.0017478	0.846198	0.900211	0.52504	0.905242	d__Bacteria	Patescibacteria	Saccharimonadia	Saccharimonadales	Saccharimonadaceae	Candidatus_Saccharimonas	uncultured_bacterium	0.987109
b52cd8c186d511e8e4bad72d8bfbf0ed	0.000486111	0.000348006	0.00843333	0.00254279	1.5625e-05	1.5625e-05	0.0019775	0.00494374	0.323931	0.704198	d__Bacteria	Firmicutes	Bacilli	Erysipelotrichales	Erysipelatoclostridiaceae	Coprobacillus	NA	0.999929
d5f054df843833cf00325882a9d6f8a8	0	0	0.00672667	0.00184462	0.00034375	0.00034375	9.28225e-07	2.32056e-05	0.316472	0.704198	d__Bacteria	Firmicutes	Clostridia	Lachnospirales	Lachnospiraceae	NA	NA	0.999958
d71424d0d0999b7c84da14d12c19acb4	4.16667e-05	2.25969e-05	0.0018	0.000320719	0	0	0.000416462	0.00168446	0.0989949	0.704198	d__Bacteria	Bacteroidota	Bacteroidia	Bacteroidales	Muribaculaceae	Muribaculaceae	uncultured_bacterium	0.993141
fc356d6744a41bdcb17f7797c2d79e54	0.00652778	0.00185415	0.0046	0.000399126	0.00570312	0.00140983	0.462611	0.539339	0.972419	1	d__Bacteria	Bacteroidota	Bacteroidia	Bacteroidales	Bacteroidaceae	Bacteroides	Bacteroides_acidifaciens	0.929634
3b8fae66a7abbaa263ab111ce4384c4e	2.77778e-05	1.90554e-05	0.000156667	4.07623e-05	0	0	0.156676	0.223823	0.189624	0.704198	d__Bacteria	Desulfobacterota	Desulfovibrionia	Desulfovibrionales	Desulfovibrionaceae	uncultured	uncultured_bacterium	0.999999
01526cee3fdf7ad501533f8e79cee802	4.16667e-05	4.16667e-05	0.00774333	0.002879	9.375e-05	6.40434e-05	0.00156605	0.00442726	0.504824	0.905242	d__Bacteria	Firmicutes	Clostridia	Lachnospirales	Lachnospiraceae	Lachnospiraceae_NK4A136_group	NA	0.990958
98b3f9bbc8a759a84c2c6225f7e17baf	0	0	0	0	0	0	NA	NA	NA	NA	d__Bacteria	Bacteroidota	Bacteroidia	Bacteroidales	Bacteroidaceae	Bacteroides	Bacteroides_acidifaciens	0.910025
95b047a5141b3cd712d3d39fc978fa5e	0	0	0	0	0	0	NA	NA	NA	NA	d__Bacteria	Bacteroidota	Bacteroidia	Bacteroidales	Bacteroidaceae	Bacteroides	Bacteroides_acidifaciens	0.967625
b35be252780c9d0a21ba5fd7b64aaa71	0.000583333	0.000196995	0.00810667	0.00160686	9.375e-05	3.86962e-05	4.57778e-05	0.000381482	0.25738	0.704198	d__Bacteria	Bacteroidota	Bacteroidia	Bacteroidales	Prevotellaceae	NA	NA	0.999344
11902be998c8092e98cbe98af2f648af	0.000152778	0.000126444	0.00498667	0.00240207	0	0	0.00092547	0.0030849	0.189827	0.704198	d__Bacteria	Firmicutes	Clostridia	Lachnospirales	Lachnospiraceae	[Ruminococcus]_gnavus_group	NA	0.997205
